# Supplementary material for: Massive Gene Expansion and Sequence Diversification Is Associated with Diverse Tissue Distribution, Regulation and Antimicrobial Properties of Anti-Lipopolysaccharide Factors in Shrimp
Source: Mar Drugs. 2018 Oct 11;16(10):381. doi: 10.3390/md16100381 (PMC6213531; doi:10.3390/md16100381)
Supplement: Supplementary file 1 [file marinedrugs-16-00381-s001.zip › Table S1 - ALFs from decapod crustaceans.xlsx]

## Sheet: Table S1
ALFs from decapod crustaceans
Suborder	Family	Species	Annotation	ALF Group	GenBank	Signal peptide		Mature peptide
						Sequence	amino acids	Sequence	amino acids	MW (kDa)	pI
Dendrobranchiata	Penaeidae	Litopenaeus vannamei	Litvan ALF-A	A	GETD01024664	MRVLVSSVVALALIALVPRSQG	22	QGVQDLIPSLVQKIVGLWHSDEVEFMGHSCRYSQRPSFYRWELYFNGRMWCPGWAPFTGRSRTRSPSGAVEHATRDFVQKALQSNLITEDDARIWLEH	98	11.46	7.09
			Litvan ALF-B	B	GQ227486	MRVSVLTSLVVAVFLVALFAPECQA	25	QGWQAVAAAVASKIVGLWRNEETELLGHKCRFTVKPYIKRLQLNYKGKMWCPGWTTIKGEARTRSHSGVAGRTARDFVEKAFRDGLISEQDAKRWLN	97	11.07	10.09
			Litvan ALF-C	C	GETD01033447	MRVSVLSMALVVALAASFAPQCQA	24	SGWEALVPAIANKLTGLWESGELELLGHYCNFSVTPKFKRWQLYFRGRMWCPGWTAIRGQAETRSRSGVVGRTTQDFVRKAFGAGLITESEAQVWLNS	98	11.06	9.50
			Litvan ALF-D	D	FE115964	MALSSTFVSAVLVVALVAPLAPPCHG	26	FSLKDLFVPVIKDQVSDLWRTGDIDLVGHSCTYNVKPDIDGFELYFIGSVTCPGWTTLRGESNTRSKSGVVNAAVKDFIQKALKAGLVTEEEAKPHLV	98	10.78	5.58
			Litvan ALF-E	E	FE069658	MAPTTSSRVAKFSIICFLLFASVSA	25	RPQLGDVLGSVVETFLKNAVKTSELTILDNYCYVNRSPYLKKFEVHYRADVKCPGWTIIVGRGSDHTNPNNSELDAIKDFVKQAVIKGIMTDVEAAEYL	99	11.11	6.11
			Litvan ALF-F	F	KJ000049	MKLSFLVGVVALVAAVGLLATPCQG	25	QVWETLIPLITQQVVGLWKTGEREMFGHECTYFVTPKVKSFELYFKGRMTCPTLSNVRGEALTRSRSGVEAKTVEDYVRKVVEKGVITEEEAKAWLNK	98	11.28	8.62
			Litvan ALF-G	G	GETZ01049665	MTNLRTPWTHWLTLLLLMATSMMLLSA	27	QEMEDQDNYASDIFSNIFNSLVKDGEIELLGHYCSYSTRPYFLRWRLKFKSKVWCPGWTLVYGSASESSSVSNSIQNAIINFIQKAYQEGVITEEDAKPWLQGNH	105	12.12	5.02
		Litopenaeus schmitti	Litsch ALF-B	B	DQ991357	MRVSVLTSLVVAVFLVALFAPECQA	25	QGWQAVAAAVASKIVGLWRNEETELLGHKCRFTVKPYIKRLQLHYKGKMWCPGWTPITGEARTRSHSGVAGRTARDFVQKAFERGLISEQDAKRWLSS	98	11.14	10.18
		Litopenaeus stylirostris	Litsty ALF-B	B	KC346373	MRVSVLTSLVAVAFLVALFAPECQA	25	QGWQAVAAAVASKIVGLWRNEETELLGHKCRFTVKPYIKRIQLHYKGKMWCPGWTPITGEARTRSHSGVAGRTARDFVEKAFRKGLISEQDAKRWLSS	98	11.14	10.24
			Litsty ALF-D	D	DQ010421	MGLSSTFVSAVLVVALVAPLAPPCHG	26	FSLKDLFVPVIKDQVSDLWRTGDIDLVGHSCTYNVKPDIQGFELYFIGSVTCPGWTTLRGESNTRSKSGVVNSAVKDFIQKALKAGLVTEEEAKPHLV	98	10.81	6.10
		Farfantepenaeus paulensis	Farpau ALF-B	B	EF601051	MRVSVLTSLVLAVFVVAPFAPECQA	25	QGWQAVAAAVASKIVGLWRNEETELLGHKCRFTVKPYIKRIQLYYRGKMWCPGWTPIRGEASTRSHSGVAGRTARDFVQKAFRDGLISEQDAKRWLNS	98	11.19	10.17
		Farfantepenaeus aztecus	Farazt ALF-A	A	GEUA01066862	MRVLVCCVMALSLIALVPQCQG	22	QGVQDLIPSLVDRIVGLWHSDEVEFMGHSCRYSQRPSFYRWELYFNGRMWCPGWAPFTGRSRTRSPSGAVEHATRDFVQKALQSNLITEDDARIWLEH	98	11.48	6.45
			Farazt ALF-B	B	GEUA01068264	MRVSVLTSLVLAVFVVALFAPECQA	25	QGWEAVAAAVASKIVGLWRNEETELLGHKCRFTVKPYIKRLQLYYKGKMWCPGWTPIRGEARTRSHSGVAGRTARDFVQKAFRDGLISEQDAKRWLNS	98	11.23	10.08
			Farazt ALF-C	C	GEUA01066953	MRVSVLSMILVVALTTSFAPQCHA	24	SGWEALVPAIANKLTGLWESGELELLGHYCSFNVTPKFKRWQLYFRGRMWCPGWTAITGQAETRSRSGVVGRTTQDFVRKAFSAGLITESEARVWLNS	98	11.06	9.50
			Farazt ALF-D	D	GEUA01067287	MGLSSTFVSAVLVVALVAPLAPRCHG	26	FSLKDLFVPVIKEQVSDLWKTGDIDLVGHSCTYNVKPDIDGFELYFIGSVTCPGWTTLRGESNTRSKSGVVNAAVKDFIQKALKQGLVTEEEAKPHLV	98	10.82	5.60
			Farazt ALF-E	E	GEUA01004511	MASTTSSRVAKFSIICLLLFASASA	25	RPQLGDILGSVVTTFLENAVKTTEITILDNYCYVSRSPYLKKFEVHYRAEVKCPGWTIIVGRGRDHTNPTNSELAAIKDFVNQAVEKGLMTDQEATEYL	99	11.17	5.63
			Farazt ALF-F	F	GEUA01070429	MKLSLLVGAVTLVAAVGLLATPCQG	25	QGWEALIPLITQQVVGLWKTGERELFGHECTYFVTPRVKRIQLYFRGRMTCPTLSNVRGEALTRSRSGVEAKTVEDYVKKAVAKGVITEEDAKAWLNK	98	11.15	9.47
			Farazt ALF-G	G	GEUA01069818	MTNQRTSWVHWLTLLLLTATSIKLLSA	27	QEMEDQKNHVSDILSNIFNSLVKDGEIELLGHYCSYSTRPYFIGWRLKFKSKVWCPGWTLVYGSSGNNASASNSIQNAIVNFIQKAYQEGVITEEDAKPWLQGNH	105	11.94	5.86
		Fenneropenaeus penicillatus	Fenpen ALF-A1	A	GFRT01025471	MRILVSFLVALSLIALMPRCQG	22	QGVQDLLPALVERIVGLWHSDEVEFMGHSCRYSQRPSFYRWELYFNGRMWCPGWAPFTGRSRTRSPSGAVEHATRDFVQKALQRGLISEEDARIWLEH	98	11.49	7.09
			Fenpen ALF-B1	B	GFRT01025680	MRVSVLASLVLVVSLVALFAPQCQA	25	QGWEAVAAAVASKIVGLWRNEKTELLGHECKFTVKPYIKRFQLNYKGRMWCPGWTAIRGEARTRSHSGVAGRTAQDFVRKAFQQGLISQQEANQWLNS	98	11.15	10.11
			Fenpen ALF-C1	C	GFRT01017039	MRVSVFSMIFVLAVAASFAPQCQA	24	SGWEALVPAIADKLTGLWESGELELLGHYCSFNVTPKFKRWQLYFRGRMWCPGWTTIRGQAETRSRSGVVGRTTQDFVRKAFRAGLITESEARVWLNN	98	11.25	9.77
			Fenpen ALF-D1	D	GFRT01004925	MGLSSTFVSAVLVVALVAPLTPRCHG	26	FGLKDLILPAVTTQVKDLWRNGDVDLVDHSCSYSVKPDIQGFELFFIGSVTCPGWTTIRGESNTRSKSGVLNAAIKDFIQKALKAGLVTDEEAKPYLV	98	10.74	5.72
			Fenpen ALF-F1	F	GFRT01004448	MKLSLVVGVVTVVAAVALFTTPCQG	25	QIWETLVPLITQQVVGLWKNGEREFFGHQCTYSVTPKVKSLELHFKGRMTCPTLSSVRGEALTRSRSGVEAKTVEDYVKKVLAQGVITEEEAKAWITN	98	11.06	8.66
		Fenneropenaeus indicus	Fenind ALF-B	B	GU727863	MRVSVLASLVLAVSLVALFAPQCQA	25	QGWEAVAAAVASKIVGLWRNEKTELLGHECKFTVKPYIKRFQLYYKGRMWCPGWTAIRGEARTRSHSGVAGRTAQDFVRKAFQKGLISQQEANQWLNS	98	11.19	10.09
		Fenneropenaeus chinensis	FcALF4	A	JX853777	MRVLVSFLVALSLIALVPRCQG	22	QGVQDLLPALVDRIVGLWHSDEVEFMGHSCRYSQRPSFYRWELYFNGRMWCPGWAPFTGRSRTRSPAGAVEHATRDFVQKALQSDLISEEDARIWLEH	98	11.45	6.06
			ALFFc	B	AY859500	MRVSVLASLVLVVSLVALFAPQCQA	25	QGWEAVAAAVAVKIVGLWRNEKTELLGHECKFTVKPYIKRFQLYYKGRMWCPGWTAIRGEAKTRSRSGVAGRTAKDFVRKAFQQGLISQQQANQWLNS	98	11.20	10.29
			FcALF2	C	JX853775	MRVSVFSMIIVLAVAASFAPQCQA	24	SGWEALVPAIADKLTGLWESGELELLGHYCSFNVTPKFKRWQLYFRGRMWCPGWTTIGGQAETRSRSGVVGRTTQDFVRKAFRAGLITESEAQAWLNN	98	11.09	9.18
			FcALF3	C	JX853776	MGVCVLTMALTVALAVALPSQCSA	24	ADWGAFMPSIATRLTGLWETGELELLGHYCVCSVKPTFQRWQLYFIGSMWCPGWTPIRGVAETRSRSGVVGKMTQDFVGKALKADLLSDEEAEAWLSP	98	10.94	5.27
			FcALF6	D	JX853779	MGLSSTLVCAVLAVALVAPLTPRCHG	26	FGLKDLLLPAVTDQVKDLWRNGDVDLVDHSCSYSVKPDIQGFELYFIGSVTCPGWTTIRGESNTRSKSGVLNAAIKDFIQKALKAGLVTDEEAKPYLV	98	10.77	5.23
			FcALF5	E	JX853778	MTSSTSRASVFPLVCFLLIASASA	24	RPQLGDILGSLVTTFVENAVKTTETTILDNYCLLSRSPYLKKLEVHYRAELKCPGWTTIVGKGRDHTNPTNSELDAIKDFIRQALEKGLVTDEEAAQYL	99	11.12	5.64
			FcALF1	F	JX853774	MKLSFVVGVVTVLAAVALFATPCQG	25	QVWEALVPLITQQVVGLWKNGEREFFGHQCTYSVTPTVKSFELYFKGRMSCPSLSSVRGEALTRSRSGVEVKTVEDYVKKVLAQGVITEEEAKAWITK	98	11.06	8.64
		Penaeus monodon	ALFPm2	A	EF523561	MRVLVSFLMALSLIALMPRCQG	22	QGVQDLLPALVEKIAGLWHSDEVEFLGHSCRYSQRPSFYRWELYFNGRMWCPGWAPFTGRSRTRSPSGAIEHATRDFVQKALQSNLITEEDARIWLEH	98	11.43	6.46
			ALFPm3	B	EF523562	MRVSVLVSLVLVVSLVALFAPQCQA	25	QGWEAVAAAVASKIVGLWRNEKTELLGHECKFTVKPYLKRFQVYYKGRMWCPGWTAIRGEASTRSQSGVAGKTAKDFVRKAFQKGLISQQEANQWLSS	98	11.05	9.95
			ALFPm6	C	JN562340	MRVSVFSMILVVVVAASFAPQCQA	24	SGWEALVPAIANKLTSLWESGEFELLGHYCSFNVTPKFKRWQLYFRGRMWCPGWTTIRGQAETRSRSGVVGRTTQDFVRKAFRAGIITESEAQTWLNN	98	11.28	9.77
			ALFPm7	C	KX431031	MRVSVLTMALTVALAVALPSQCSA	24	AGWGAFMPSIATRLTGLWETGELELLGRYCTYSVKPTFQQWQLYFIGSMWCPGWTPIRGVAETRSRSGVVGKMTQDFVRKALRADLLSKEEAETWLSH	98	11.14	8.74
			ALFPm8	D	GEME01010116	MGLSSTFVSAVLVVALVAPLTPRCYG	26	FGLKDLFLPAITDQVKDLWRNGDVDLVDHSCSYSVKPDIQGIELYFIGSVTCPGWTTIRGESNTRSKSGVLNAAIKDFIQKALKAGLVTEEEAKPYLV	98	10.80	5.26
			ALFPm9	E	GEEP01059175	MTSSTARGVGVFSLVCFLLIASASA	25	RPQLGDILGSLVETFVENAIKTTEITILDNYCLLSRSPYLKKFEVHYRAELKCPGWTTIVGKGRDHTNPTNSELAAIKDFIGQALKKGLVTDEEAAQYL	99	11.06	6.12
			ALFPm10	F	GEME01077326	MKVSFVVGVVALVAAVALFATPCQG	25	QIWETLVPLITQQVVGLWKNGEREFFGHQCTYSVTPKIKSLELHFKGRMSCPSLSSVRGEALTRSRSGVEGKTVEDYVRKVLAQGVITEEEAKAWLTK	98	11.07	9.04
			ALFPm11	G	JR205808	MTNQRTSWAHWLALFLLTATSVKLLSA	27	QEMEEQENHVSDIVSKIYNFLVRNGEIELLGHYCSYSTRPYFLRWQLKFKTKIWCPGWTLVYGSAKGNSSVSSSLQDAIVNFVQKAYQEDVISEEDAKPWLQGRK	105	12.23	6.13
		Marsupenaeus japonicus	MjALF-A1	A	AB453738	MRFLVGFLVALSLIALVPQCTG	22	QGVQDLIPALVQRIVGLWHSDEVEFMGHSCRYSQRPTFYRWELYFRGSMWCPGWAPFTGRSMTRSPSGAVEHATRDFVEKALQRNLITEDDARIWLED	98	11.49	5.88
			MjALF-B1	B	KY627759	MRVSALVSLVAVVALVALFAPQCQA	25	QGWEAVAAAVASKVVGLWRNEKTELLGHECNFTVKPYIKKFQLYYKGRMWCPGWTPIRGEASTRSQSGVAGRTARDFVEKAFRGGLISEKEANQWLHG	98	11.04	9.64
			MjALF-C1	C	AB210110	MMRVSVTSMILVVVAAAAFAPKCHA	25	QGWEALVPAIAEKLTGLWENGELELLGHYCNFYVEPKFRNWQLRFKGRMWCPGWTIIKGEADTRSRSGVVGKTIQDFVKKAFSQGLITEEEARAWLSQ	98	11.30	7.98
			MjALF-C2	C	KU160498	MRVSLLSMILVVAVAASFAPQCHA	24	QGWEALVPAIAEKLTGLWQTGELELLGHYCNFSVTPKFKRWQLYFRGRMWCPGWTPIRGEAETRSRSGVVGRTTQDFVRKAFRSGLISESEAQAWLNQ	98	11.27	9.51
			MjALF-D2	D	-	MGRIATFVSAVLLVASVGPWMPQCQA	26	QGLKDFLLPVISQQIAGLWRTGTVDLLDHLCTYNVKPDLQRFELYFLGTVTCPSWTVIKGESETRSQSGVVNDAVKDFVKKALKAGLVTEEEAKPYIV	98	10.92	5.76
			MjALF-E2	E	KY627761	MMTSPNPSRVAVFSCLCLLLFASASA	26	RPQFNIGGILGSVVETFVEEAYETREITLFDNYCVLTRSPYVKRLEVHYRADVKCPGWTPIVGKGRDHTNPTNSEMDAIKDFVRQALGKGLVTADEAAEWL	101	11.40	5.33
			MjALF-D1	F	KU160499	MKLSLLVSVATVAMVLALVATPCQG	25	QIWETLIPLITKEVVSLWKNGEREMFGHRCTYSVTPKIKSFELYFKGRMTCPSLSNERGEAFTRSRSGVEAKTVEDYVRKIVAKGVITEEEAKAWLNK	98	11.32	9.20
			MjALF-A2	G	-	MTAQRTSWVPWLTLALLTATSVMHLSAA	28	QEVESRDEILPEILGKFFDVLVRDGEIELLGHYCSYGTRPHLIRWRLKFKSKLWCPGWTLLYGTSSDDSSASNSLQNAIVNFVNKAVQAGLVSAEDAMPWLQ	102	11.55	5.25
Pleocyemata	Palaemonidae	Macrobrachium rosenbergii	MrALF1	-	JN572544	MRVSVLASLVLAVSLVALFAPQCQA	25	QGWEAVAAAVASKIVGLWRNEKTELLGHECKFTVKPYIKRFQLNYKGRMWCPGWTAIRGEASTRSHSGVAGRTAQDFVRKAFQKGLISQQEANQWLNS	98	11.08	10.02
			MrALF2 (=MrALF9)	-	KR013241	MRSSVIISVLLGMALVVGVFTPKAEA	26	QGVADLVGGLTGGGLVEALTSRIVGLWRTGDIVFLDHVCSFQVKPKLRKLQLYFDGTFWCPGWTPIKGEALTRSNSSVVNKAVQDFLQKALASGLITESEARAWLKH	107	11.67	9.10
			MrALF3 (=MrALF6)		GQ377840	MQKIPALILGLFFVFSVAQG	20	KPIDWSDILKSTFEFTRSQLYVQGDMELLDHYCIYKRTGYFYKWELHYKAEVRCPGWTNIIGTAKNHKNPTTAEREATVDFVRKVIAAGIVTEEEALPWFV	101	11.87	6.33
			MrALF4 (=MrALF8)	-	ACG60660	MKLSVVFSVMMVGVMTSSLLPTCEA	25	QGWEVVAAAVAEKIAGLWVDDQMVFLGHTCQYSVNPKIKRFELYFKGRMWCPGWTTIRGEAETRSRSGVVTKTTQDFVRKAFQSGIVTEEQARVWLNSK	99	11.31	9.34
			MrALF5	-	JQ412135	MRPSFCVCALLGLFLMASVLG	21	EAEGQDLGDLLGGLTGDGLVQALTSQLVGLWESGDLEFLDHVCSFQVKPRIKRWELYFRGTMWCPGWTPIRGTSETRSRSGVVNRAVADFVQKALASGLVTEEEARNWLSHQ	112	12.43	5.08
			MrALF7	-	JQ412137	MRITLCLVSLLVLLSYGPCQC	21	TSFLDLILPTLTTHFVKLWRQGDLELLGKYCTYNMRPFFKNWKLYYSASVICPGWTQIRGSAKASSMTAVLNQAIEDFLTKALKAGVVKREEARTYYGK	99	11.36	9.61
		Macrobrachium olfersii	MoALF	-	EU289220	MKVSVVFSVVMVGIMTSSLLPTCEA	25	QGWEAVAAAVAEKIAGLWVNDHMVFLGHTCQYSVTPRIKKLELWFKGRMWCPGWTAIRGEADTRSRSGVVTKTTQDFVRKAFESGIVTEAQAKAWLNSK	99	11.11	9.56
		Macrobrachium nipponense	MnALF1	-	KF696705	MQKIPALILGLFFVFSVAQG	20	KPLDWTEILTPIFGLARSALYTEGDMELLDHYCVYKRTGYFYKWELHYKAEVRCPGWTKIIGKAKNHLNPTSAERDATEDFVRKVVAAGLVTEEEALPWLM	101	11.70	5.91
			MnALF2	-	KR013242	MRASSSCVCALLGLFLMASVLG	22	VGRGPKGVADLLGGSTRDELVQSLTSQLVGLWETGDLEFLDHVCSFQVKPKIKRWELYFRGTMWCPGWTPIRGTSETRSRSSVVNRAVADFVQKALTSGLVTEEEARNWLNHQ	113	12.69	8.00
			MnALF3	-	KF696706	MKLSVVFTVLLVGVMTSSLLPTCEA	25	QGWEVVAAAVAEKIAGLWVDDHMTFLGHTCQYSVNPKIKKLQLYFKGRMWCPGWTSIRGEAETRSRSGVVTKTTQDFVRKAFESGIVTEEQARAWLNNK	99	11.24	9.30
			MnALF4	-	KR013241	MRSSVIISVLLGMALVVGVFTPKAEA	26	QGVSDLVGGLTGSGLVEALTSKIVGLWRSGDIVFLDHVCSFQVKPKLRKFQLYFEGKFWCPGWTSIKGEALTRSNSSVVNKAVADFLQKALANGLTTEDEARAWLQQ	107	11.71	8.68
			MnALF5	-	KR013245	MALIRYNSDPKIGMLSALLTFSILLLLTEKAET	33	KPLDLLSLVTGVVPKIVDGVYDEGDIDLFGKPCQYKRIPYIKRLELHYRAEIRCLGWTPIVGEARDHRNPTHAEQAAIKDFVRQAMAQALVTEEQAKPWLTD	102	11.62	6.33
		Exopalaemon carinicauda	EcALF1	-	JX122494	MRPSTCFFVLAGFILLSCSVFDKAEG	26	QGLTDLLGGLSGESLVDAVASQIVGLWGSGDIEFLDHVCSFQVKPKIKRWQLYFIGTMYCPGWTPIRGTSETRSRTNVVNLATADFVRKAIGEGLITEEQAREWLRHQ	108	12.02	6.11
			EcALF2	-	-	MRSSVIISALLGVAIMATMTPKTDA	25	QDLSVAGLLGGLTGNELVEAVTKKLVGLWRTGDTVLMDRVCSYQVKPTIRKFELYFKGTFWCPGWTPIRGKSLTRSNSNAVNDAVRDFVQQAMAKGVITEEAAREWLSQERK	112	12.53	9.30
			EcALF3	-	-	MKLSLLLGIVLVMTSSLFPTCEA	23	QAWQAVAAAVAEKIAGLWVNDEMELLGHTCNYRVDPKIKRFQLYFKGRMWCPGWTPIRGEAETRSRSGVVGKTTSDFVTKAFKSGLISEDDARAWLNSKK	100	11.27	9.47
			EcALF4	-	-	MGKFPTLFFCLVFILSVSEVKP	22	LDWSDILKSTLDFTRRQMYVEGDMELLDQYCVYKRIGYFYKWELNYKAEVRCPGWTPIIGRAKNYVNPSSAESEATKDFVRQAIAAGLTTREEAQRWLD	99	11.68	5.45
			EcALF5	-	-	MAFIRDKNSPKIGMASAMLTFSILLLSTGMIES	33	KPFDIGSLLIETLPAIVDGLYSEDTIELFGRACQYKRIPYIKRLELHYRAEVRCLGWTPIVGKARDHRNPTNAEQGAIKDFARQALAQGLITEEESKPWLSR	102	11.65	7.98
		Palaemon argentinus	ParALF1	-	GEFN01017500	-	-	QDLSDLIGSLTGKILVGSLASKVAEIWRTGEVVFMDRVCSYQVKPDLKKFQLYFVGSFWCPGWTSIRGESLTRSNSNVVNDAVRDFIQKALAKEVITEEAAREWLNQ	107	12.05	6.46
			ParALF2	-	GEFN01012563	MKLSLLLGVALVGVMTSSLIPTCEA	25	QSWEAVAVAVAEKIAGLWVNDEMELLGHTCKYRVQPFIKRIQLYFKGRMWCPGWTPIRGEAETRSRSGVVGKTTQDFVKKAFQSGIISEEEARIWLNSRK	100	11.50	9.51
			ParALF3	-	GEFN01020690	MRPSAGFCVLVGFVLLSSSVFDKAES	26	QNLVDLLGGLSGNSLGEAVGSQLAGLWGSGELEFLDHVCNFQVKPKFRKWQLKFVATVYCPGWTTIRGTSDTSSRTNAVNLAAADFSRKAIVEGLITEEQATEWLRYN	108	11.85	5.77
			ParALF4	-	GEFN01021225	MTSVRDTGFPKTGKVSGLLTCCILLLSTGMIES	33	KPINIWSLLTPSIPKLIDGLYVEDDIDLFGRVCQYKRIPYIKRLELHYRAEVRCLGWTPIVGKAKGYTNPTNAEQEAIKDFARQALGQGLISEEEAKPWLSR	102	11.71	8.60
	Atyidae	Caridina multidentata	CmulALF	-	IABX01113740	MRFHIANFMVICALLGYAPPCKA	23	DIWEGLVPTLVGKIGGLWSEGEMEFMGHYCFYNVRPTIRRWELYFNGSVWCPGWTPIRGSSRTRSRSGVVNAATEDFVRKAIQSGLITEEDATNWLTRG	99	11.27	6.79
	Astacidae	Homarus americanus	ALFHa1	-	FF277612	MRQSVLVSVLVVSLLVTTITPQCNA	25	QGWAAVAAAVASKVVGLWQNGHVDLLDHPCRFSVKPTVRRFQLYFKGRMWCPGWTSIRGEAKTRSRSGVVGKTTRDFVNKAFQAGLITERDAQQWLSH	98	11.02	10.63
			ALFHa2	-	FD483938	MRQCVLLVSVLVVGVLLAPFAPQCHA	26	QGWETLVAGVSSQLVSLWHQGELELMGHYCNFQVKPKIRRWQLYFVGSMWCPGWTNIRGSAQTSSRSGVVGKTTTDFVRKAFRAGLITQQDAQEWLDN	98	11.16	9.19
			ALFHa4	-	EX568422	MRPSVLCALVMVAVMAPYLPQCHA	24	QGWEALLPAFVDKLSGLWRNGEVELLGRHYCSFAVKPKIKSWELYFLGTVSCPGWTRIRGHSETRSYSNVVNKATEDFLRNALKAGIITEEDLNTWLNN	99	11.31	7.99
			ALFHa6	-	DV774220	MPPSVLCALVMVAVVAPYLPQCHG	24	QVWEALLPAFADKLSGLWRNGEMELLGQYLCSYTVRPHLRSLELYFKGKMACPEWTAIIGEAETRSRSKVLNKTTEDFLRKALAAGIITEEDLNTWLSH	99	11.32	6.14
		Pacifastacus leniusculus	PlenALF1	-	EF523760	MRTWVLVTVLSLVVVLQQPCQA	22	QVPPEVVSLIISKLVNLWSDGQVEFMGHTCNYSYSPTISKFQLYYKGKMWCPGWAPFSGNSKTKSRAGSIEHATRDFVTKAIDQKLITAEQASAWIKN	98	11.01	9.20
			PlenALF2	-	GBYW01031117	MNHSVLVSLLVVALMVAPFAPQSNG	25	QILEGLAAAVANKLVGLWQNGEVELMGHYCNYSVKPTIRRWQMYFRGRMWCPGWTSIRGEAMTRSRSGVVGDTSRDFVNKAFSAGLISEQDAQTWLNA	98	11.04	9.19
			PlenALF3	-	GBYW01032814	MHQSVFVYVLVVATVSAPFFPQCQA	25	QLDLLGPLLGESVKGLFNEGEVVLLDRYCNYLVRPKIKKWELYFDGSFWCPGWTNIKGEALSRSRSSIVNKATEDFIRKAQAKGLITEEEAKSWFGSN	98	11.15	7.95
		Pontastacus leptodactylus	PlepALF1	-	GBEI01002126	MHQSVFVYVLVVATVLAPFYPQCQA	25	QLDLLGPLIGDSVKGLFQEGEVLLLDHYCNYSVKPKIKRWELHFDGTFWCPGWTNIKGEALSRSRSSIVNRATEDFIRKAQAKGLITEEEAQGWFGSN	98	11.11	6.13
			PlepALF2	-	GAFY01006393	MRWLVLVIVSAGGLVTPPHPCQG	23	QDWDATVTLIINKLAGLWHEGEAKFMGHSCRYSYNPTFYRWKMYYKGKMWCPGWVPFSGNSRTESRAGAVEHATRDFVKQALEKNLFTAEEVSAWINN	98	11.42	8.62
			PlepALF3	-	GAFY01000962	MRTWVLVTVLSLVVLLQPPCQA	22	QVSQEVANLIISKVVSLWSDGQVDFMGHTCNYSYSPTISRLQLYYKGKMWCPGWAPFSGNSKTKSRAGSIEHATRDFVTKAIAQKLITAEEASVWIKN	98	10.95	9.23
			PlepALF4	-	GAFS01013149	MRQSVVLSVVVVLALVALPAPECHG	25	QGISESLIGAVAQQLQGLWSNGEVELLGHYCQYSVTPKIKKFELYYKGRMTCPGWTPIRGEAETRSRTGVLVDTTADFVRKAFQAGLITEEDARQWLS	98	10.98	6.78
			PlepALF5	-	GAFY01001088	MNHSVLASLLVVVLLVAPFAPQSDA	25	QILEGLAAAVASKLVGLWQNGEVELMGHYCNYSVTPKMRRWQLYFKGRMWCPGWTSIRGEAMTRSRSGVVGDTSRDFVNKAFSAGIISEQDAQAWLNS	98	10.97	9.14
			PlepALF6	-	GAFY01012902	MRVHVVVSVVLATLVVSCLVPPTEA	25	QGWEAVAGLVAQKVVSLFRNDEVEFMGHVCKISVKPYIRKFQLYYKGRMTCPGWTHIRGEANTRSQSGVAAKTTEDFVRKAFASGLIQEADAQQWLKT	98	11.06	9.47
			PlepALF7	-	GAFS01008651	MHQCVILCLVVVFGVPFLPHCNA	23	QVWEPLAVAIAEKLVDLWQHGEFQLLNHQCNYSVSPKIRSWELYFKGTMWCPGWTPIKGEALTRSRSGVVGQTTRDFVRKAFNAGLITEQEGKDWLAL	98	11.23	8.00
			PlepALF8	-	GAFY01007701	MSAAPSGRCWGLLVVSGVLLLLIAASPTHA	30	KPFDFSYIVSTVADNVITRLYRDGEIELLGHYCTWNIRPYFHRWELKHRASTTCPGWSPAVGRAKGYLSPRSAQTEATKDLVRKLVQRGLVTTDEASAWL	100	11.47	9.30
		Astacus astacus	AasALF1	-	GEDF01041873	MHQSVFVYVLVVATVLAPFYPQCQA	25	QLDLLGPLLGDSVKGLFQQGEVLLLDHYCNYSVKPKIKKWELHFDGSFWCPGWTNIKGEAITRSRSSIVNKATEDFIRKAQAKGLITEEEAKGWFGSH	98	11.07	7.97
			AasALF2	-	GEDF01017751	MRWLVLVIVSAGVLVTPPHPCQG	23	QDWDATVTLIINKLAGLWHEGEAKFMGHTCHYSYNPTFYRWKMYYKGKMWCPGWVPFSGNSRTESRAGAVEHATRDFVKQALEKNLFTAEEVSAWINN	98	11.42	7.98
			AasALF3	-	GEDF01038173	MRTWVLVTVLSLVVVLQPPCQA	22	QVSQEVVNLIISKLVSLWSDGQVDFMGHTCNYSYSPTISRLQLYYKGKMWCPGWAPFSGNSRTKSRAGSIEHATRDFVTKAIEQKLITAKEASVWTKN	98	11.07	9.43
			AasALF4	-	GEDF01001283	MNHSVLVSLLVVVLLVAPFAPQSDA	25	QILEGLAAAVANKLVGLWQNGEVELMGHFCNYSVTPKIRRWQLYFKGRMWCPGWTSIRGEAMTRSRSGVVGDTSRDFVNKAFSAGLISEQDAQAWLNS	98	10.96	9.19
			AasALF5	-	GEDF01042255	MRQSVVLSVVVVLVLVTLPAPECHG	25	QGIRESLVGAVTQQLLGLWSNGEVELLGHYCQYSVTPKIKKFELYYKGRMTCPGWTPIRGEAETRSRTGILVDTTADFVGKAFQAGLITEEEARQWLS	98	10.98	6.79
			AasALF6	-	GEDF01005126	MRVHVVVSVVLATLAVSCLVPPTEA	25	QGWEAVAALVAQKVVSLFRNDEVEFMGRVCKISVKPYIKKFQLYYKGRMTCPGWTHIRGEANTRSQSGVATKTTEDFVRKAFASGLIQEADAQQWLKT	98	11.10	9.60
			AasALF7	-	GEDF01012076	MSAAPSGRCWVLLVVSGVFVLLIAASPTEA	30	KPFDFSHIISTVADNVITRLYRDGEIELLGHYCTWNRRPYFHRWELNYRASTTCPGWSSAVGKAEGFVNPMTAETEATKDLVRKLVQRGLATTDEASAWL	100	11.43	7.02
	Cambaridae	Procambarus clarkii	PcALF1	-	HM005306	MNHRVVVSLVVVGLLAASFTPQSHA	25	QVLEGLAAAVTGKLAGLWRNGEVELLGHYCSYSVTPTIRRWQLYFRGRMWCPGWTSIRGEAMTRSNSGVQGDTTRDFVTKALNAGLISQQEAQAWLDG	98	10.86	8.79
			PcALF2	-	KU680793	MLGMRWWVLVSVGVFVVVWRPGPCHA	26	EESKGLFGSIIDHFSNFWKNGEMEFMGQICRYSYSPKFQNWGLTYSGKMWCPGWAPFAGNSRTLSRAGAIENATKDFVRKAVDHGLITAEEASVWLQ	97	10.98	7.00
			PcALF3	-	KU680794	MKWSVLVVVLAMVLVMEAPDPCHG	24	QDWDDTITLIINKLAGLWHEGEAKFMGHSCRYSYKPTFYRWKMYYKGKMWCPGWVPFSGHSRTESRSGAIEHATRDFVKQALEKNLFTAEEASAWIKN	98	11.53	8.94
			PcALF4	-	KU680795	MSAAPSGRCWGLLLVSGALVLLLTSSPAQA	30	KPFDFSQIISTVADNVITRLYQEGEIELLGHYCNYSRRPYFHRWELNYRATTSCPGWTTAVGKAQGYLNPTTAEIEATKDLVRKLVQAGLVTREEASAWL	100	11.42	6.92
			PcALF5	-	KU680796	MCVLVCLVLVVTVLPQCNNA	20	QAWETLAVAIAEKLVELWQHGEVRLLNHQCNYSVTPKVRSWELYYQGSMWCPGWTPIRGEALTRSRSGVVGKTTQDFVRKAFTAGLITEQEGKDWLVS	98	11.19	8.00
			PcALF6	-	KU680797	MHQSVLVCVLVVAALTAPFLPRCQA	25	QLDILAPLLGDQVKGLFRQGEAVLLDHYCNYSVKPKFRKWELYYDGSFWCPGWTNIKGEALTRSQSSVVNKATEDFIKKAQAKGLISDEEAKSWFGAN	98	11.11	7.94
			PcALF7	-	KU680798	MRVSLLSMILVVAVAASFAPQCHA	24	QGWEALVPAIAEKLTGLWQTGELELLGHYCNFSVTPKFKRWQLYFRGRMWCPGWTPIRGEAETRSRSGVVGRTTQDFVRKAFRSGLISESEAQAWLNQ	98	11.27	9.51
			PcALF8	-	KU680799	MNHRVVVSLVVVGLLAASFAPQSHA	25	QVLEGLAAAVTGKLAGLWRNGEVELLGHYCQYSVSPKFKSFELYFRGRMTCPGWTPIRGEAESRSSTGILAATTADFVNKAFQAGLITEDDAKRWLN	97	10.67	7.99
			PcALF9	-	KU680800	MRIHVVVSVVLVALAVSCLVPGTHA	25	QGWEAVAAAVAQKLVGLFRNEEVELLGRICKLTVKPYIKRFQLYHKGTMSCPGWTHIKGEGDTRSASGVANKTIQDFVRKAFASGVIQEGEAQHWLKS	98	10.87	9.47
			PcALF10	-	KU680801	-	-	RPLHWDSIIYMILDRVTHRMHVGNEFELLNHQCAYHTRPLLMNWSMHILAKVWCPGWVNLSGTAITDRIPKSIEFATRDFVMKALQAGVVSQEDARPWLSNLP	103	11.99	8.06
			PcALF11	-	KU680802	MRLSAVLSLGVVLTLVVLPAPECHG	25	QEILQSLLGAVTQQLVGLWKNGEVELLGHYCQYSVSPKFKSFELYFRGRMTCPGWTPIRGEAESRSSTGILAATTADFVNKAFQAGLITEDDAKRWLN	98	10.94	6.78
			PcALF12	-	GARH01040341	MRSWRLLTVMSLMMMVVLQKPCQA	24	QVSPELINLIINKLGGLWKDGEVEFMGHACNYSYSPKISGWRLYYKGKMWCPGWAPFSGDSQTKSRAGAIEHATRDFVRKAIENKLITAEEAAAWLKQ	98	11.06	8.96
	Parastacidae	Cherax quadricarinatus	CqALF1	-	KX083340	MRSSVLVSVVAVSLLVAPLVPQSNA	25	QITEALVTAFAGKVAGLWDNGQLELLGNYCNYNVRPTIKKFQLYFNGSMYCPGWTTIRGEASTRSRSGVVGETTKDFIRKAMAAGLITQQQATDFLKT	98	10.83	9.30
			CqALF2	-	HACK01045976	-	-	QSDILTSLLGDKISGLWKEDEVLLMDHYCNYSVKPTFKKFELYFAGNFWCPGWTNIKGEALTRSQSSVVNKATGDFIRKAQAKGLITDEQANDWFRSN	98	11.18	6.77
			CqALF3	-	HACK01046275	MRTATLVSVVVLSLIVAPLVPQSNA	25	QLWEAIAGAVSNKVISLWDQGEVELMGHYCNYRVVPKFRRWQLYFNGRMWCPGWTTIRGEATTRSRSGVIGDTTRDFVRKAFEAGIITEQSAQQWLNS	98	11.32	9.19
			CqALF4	-	HACB02000880	MKQIGLLVMLLVFTPRCYG	19	QAWEQLAVAVAEKLIDLWQLGDFQLLGHKCNYSVTPKIRRLELYFQGSMWCPGWTLIRGEALTRSRSGVIGDTTQDFVRKAFTAGLITEQEAQAWLTT	98	11.13	6.78
	Palinuridae	Jasus edwardsii	JeALF1	-	GGHM01074860	MRQCVLALLVMAGVMVMAPPQCEA	24	RGFEAFLPVLADQLGGLWRDGDMELMGRYCNYSVNPTFKKFELFFQGSVWCPGWTLITGSALTTSKSGVVGKTTKDFVKKVYEAGLVTKEEAGEWLV	97	10.80	6.44
			JeALF2	-	GGHM01063785	MRQTVLVSLVVVALLVAPFAPQCQA	25	QGWEAVAGAVATKIIGLFREGEVELMGHYCNYSVKPKIKRWQLYYKGRMWCPGWTTIRGEAETRSRSGVVGKTTRDFVNKAFKAGVIHQQEAQQWLNA	98	11.17	9.74
			JeALF3	-	GGHM01137719	MAAGRSSSGGWQQPQGAPRLLLLSLGLVLLLAPAPTQQ	38	FDFSGLLSTVADNVVDRLYNEGEMELLGHYCRYERRPYFYRWELHYKAQVSCPGWTVIIGKAQGYVNPTSAEREATRDFVRKAVDRELVTEEEASEWL	98	11.52	5.00
			JeALF4	-	GGHM01068293	MCSKMMFAWMMLGMLVMFETPGAEA	25	QSLKDILPGLLKQVSEALFDNSEFELLGYYCNFSMTPSIKSFQLYYNGRVWCPGWTDVRGEASTRSRSGVVGKAIKDFLQKAAAKGIVTDAEVQEYLGS	99	10.99	6.42
			JeALF5	-	GGHM01060172	-	-	QVWEQLVGLIVTKLANLWHDGEMDFMGHPCRYSRRPTIYRWQLHYKGKMWCPGWAPFSGSSKTKSKSGAVEHAVRDFVQQAFKRGLITEDDASAWINE	98	11.36	9.04
	Portunidae	Portunus trituberculatus	PtALF3	-	GQ165621	MRKGVVAGLCLALVVMCLYLPQPCEA	26	QYEALVTSILGKLTGLWHNDSVDFMGHICYFRRRPKIRRFKLYHEGKFWCPGWAPFEGRSRTKSRSGSSREATKDFVRKALQNGLVTQQDASLWLNN	97	11.34	10.17
			PtALF4	-	JF756050	MHVSRPWAVVVTVVVVMALPTPTQG	25	GWLDIVKAIVVPAARETIKTQEITLLDHYCTLSRSPYIKSLELHYRAEVTCPGWTIIRGRGSNHRNPTNSGKDALKDFMTQAVAAGLVTKEEAAPWLNHR	100	11.19	9.07
			PtALF5	-	JF756051	MVRGFLAVVVVGVCLHPTPA	20	ASFDISSFISTTADTVIKRLYVDREINLFDHYCIISRSPHISRWELKWQATVTCPGWTPVKGKVRGYSNPLSAEREATRDFVQRIVQRGLVTRDEASEWL	100	11.57	8.74
			PtALF6	-	JF756052	MARVSLLLIVLSIALVAPSQG	21	FLKDLLFGEAKTALLEDGTTEILDHVCNFRVMPRLRSWELYFRGDVWCPGWTVIKGESLTRSRTRVVNKAVADFAQKALAQGLITQEDAQPLLE	94	10.69	5.79
			PtALF7	-	JF756057	MRKGVVTGLFVALVVMCLYLPQPCEA	26	QYEALTAAILTKLSKMWHSDTLNFLGHTCHVSRTPTVKRFKLYWKGKFWCPGWAPFSGTSRTKSRSGSAREATKSFVGQALQRRLITQQEADLWLKG	97	11.08	10.41
		Portunus pelagicus	PpALF	-	JQ899452	MRTRVMAGLCVALVVMCLYMPQPCEA	26	QYEALVASILGKLSGLWHSDTVDFMGHTCHFFRKPKFRKFKLYHEGKFWCLAGHILIFNSRSKSRSGSTREATKDFVHKALQNKLITKNSADVWLKG	97	11.19	10.02
		Scylla olivacea	SoALF1	-	GDRN01072213	MRTGVVAGLCVALVVMCLYLPQPCEA	26	QYEALVASVLGKLTGLWHNNSVNFMGHTCHFRRRPKVRKFKLYHEGKFWCPGWAPFEGRSRTKSRSGSAREATKDFVRKALQNGLITQQDATVWLNN	97	11.22	10.54
			SoALF2	-	GDRN01007616	MGRVSMLLVVLSIALVAPSQG	21	FLKDLLFGEAKKALLDDGNTEILDHVCNYRVMPRFKNWELYFRGDVWCPGWTVIKGESLTRSRTRVVNKAVADFARKAVAQGLITQEDAQPLLE	94	10.78	7.98
			SoALF3	-	GDRN01063957	MMVLMVVVVGVCLNPTPAQA	20	GSFDFSSLLSSVANTAIKRLYVEREIELFDHYCVLSRSPHIYRWELKFEATVTCPGWTPEKGRVRGYSSPTSAEREATRDFVQKIVRRGLVTREEASEWL	100	11.60	8.00
		Scylla tranquebarica	StALF	-	JQ899453	MRTRVMAGLCVALVVMCLYMPQPCEA	26	QYEALVASILGKLSGLWHSDTVDFMGHTCHFFRKPKFRKFKLYHEGKFWCPGWHILIGNSRSKSRSGSTREATKDFVHKALQNKLITKNSADVWLKG	97	11.20	10.02
		Scylla paramamosain	SpALF1	-	EF207786	MRTKVMAGLCVALVVMCLYMPQPCEA	26	QYEALVASILGKLSGLWHSDTVDFMGHTCHIRRRPKFRKFKLYHEGKFWCPGWTHLEGNSRTKSRSGSARDAIKDFVYKALQNKLITENNAAAWLKG	97	11.17	9.95
			SpALF2	-	HM345950	MGRVSMLLVVLSIALVAPSQG	21	FLKDLLFGEAKKALLDDGNTEILDHVCNYRVMPRFKDWELYFRGDVWCPGWTIIKGESLTRSRTRVVNKAVADFARKAVAQGLITQEDAQPLLE	94	10.79	6.78
			SpALF3	-	JQ069030	MRTGVVAGLCVALVVMCLYLPQPCEA	26	QYETLIASVLGKLTGLWHNNSVDFMGHTCHFRRRPKVRKFKLYHEGKFWCPGWAPFEGRSRTKSRSGSSREAIKDFVRKALQNGLITQQDATVWVNN	97	11.27	10.35
			SpALF4	-	KF484747	MVRGCLATVVVVVVVGVCLNPTPAQA	26	GSFDFSSLLSSVANTAIKRLFVEREIDLFDHYCVLSRSPHIYSWELKFEATVTCPGWTPEKGRVRGYSSPTSAEREATKDFVQKIVRRGLVTREEASEWL	100	11.47	6.93
			SpALF5	-	HF952161	MHVTKACVVVVMVVMVMVAVVPTSTKA	27	GIGDIFQDVAESLISETFKVKEITLLDHYCVLSRYIKLRGLKLKYRATLTCPEWSTLKGRGDESSSAVNAENNAIRNYMEQAVANGLVTKEEAQPWLH	98	11.04	6.13
			SpALF6	-	HF952163	MARVSLLLIVLSIALVTPSQG	21	FVKELLFRKVKDTLLEDGTTEILDRVCNYRVTPLLQNSELYFKGDVWCPSWTVIKGESLTRSRTRVVNRAIADFARKALAEGLVTQEDPRLFLE	94	10.89	7.98
		Scylla serrata	SsALF1	-	HQ638024	MRTKVMAGLCVALVVMCLYMPQPCEA	26	QYEALVASILGKLSGLWHSDTVDFMGHTCHIRRRPKFRKFKLYHEGKFWCPGWTHLEGNSRTKSRSGSARDAIKDFVYKALQNKLITENNAAAWLKG	97	11.17	9.95
			SsALF2	-	FJ013272	MRTRVMAGLCVALVVMCLYMPQPCEA	26	QYEALVASILGKLSGLWHSDTVDFMGHTCHIRRKPKFRKFKLYHEGKFWCPGWTHLEGNSRTKSRSGSTREATKDFVHKALQNKLITKNSADAWLKG	97	11.17	10.01
		Callinectes sapidus	CsALF1	-	CV462749	MRKGVVAGLCVALVVMCLYLPQPCEA	26	QYEALVASILGKLTGLWHNNTVTFMGHTCHFRRRPKIRKWKLYHEGKFWCPGWAPFEGRSRTKSRSGSAREATKDFVTKALRNGLISQNDASVWLRN	97	11.26	10.75
			CsALF2	-	GEID01006178	MRSSLALNVVVVIVVATVVMPQCHA	25	QDWESLLVSIGEKIVGLWRNEETEFLGRKCQLTVKPKIIKLQLYHEGRMWCPGWTPIIGEALTRSFSGVAGNTVKDFVRKAHDKGLVTEEDAKVWLEA	98	11.18	6.93
			CsALF3	-	GEID01162300	MARVSLLLVVLSIALVAPSQG	21	FLKDLLFKEAKNALIEDGRTEILDHVCNYRVMPRIRSWELYFKGDVWCPGWTVIKGESLTRSRTRVVNKAIADFAQKALAQGLITQEDAQPLLE	94	10.83	7.98
		Charybdis feriata	CfALF1	-	KP688577	MRTRVMAGLCVAPVVMCLYMPQPCEA	26	QYEALVASILGKLSGLWHSDTVDFMGHTCHIRRKPKFRKFKLYHEGKFWCPGWTHLEGNSRTKSRSGSTREATKDFVHKALQNKLITKNSADAWLKG	97	11.17	10.01
			CfALF2	-	GGFD01017303	MTRMSLLLVVLSIALVAPSQG	21	FLKDLIFGEVKKALVEDGTTEILDRVCNFRVMPRLRRFELYFRGDVWCPGWTIIKGESLTRSRTRVVNKAIADFAKKALAQGLITQEDAQPLLE	94	10.81	9.10
	Ocypodidae	Celuca pugilator	CpALF1	-	JO476301	-	-	QGGVFDFLETIVKDAIKVTEIDLLGHYCTLRRQPYVKRFEIYYRAWLNCPGWTTIQGRGSNSRNANTSEHEATKDFLRQAIEKGLVTREEAKPWLE	96	11.17	7.98
			CpALF2	-	JO475865	MARLSLFLLAVSAAVFAPIIPQSEA	25	SWTDKLTDTLVNSLVDTGTTDILDYVCNYNVRPTIKRWELYFIGHVWCPGWTSIRGESETRSRSSVVNKAVEDFIRKAVAAGLVTEEDAQPFLNA	95	10.73	4.99
			CpALF3	-	JO476724	MKRGVLAGLCVTAVVLCVYLPQPCEA	26	QYEALVGAVLTKISGLWHDNTVDFMGHTCRFRRRPTIKRFQLYHEGKFWCPGWAPFSGRSKTRSRSGSVEGATRDFVRQAFQNRLISEEDARLWLKG	97	11.30	10.35
			CpALF4	-	JO476440	MRIGVLAGLCVAAVVVCVYLPQPCEA	26	QYEALVGALFQKIAGLWHDDTVDFMGHTCRFSRSPTFYRWELHYKGKFWCPGWAPFSGRSKTKSPSGSVEHATRDFVRKAFENGLINEEDARIWLQN	97	11.31	8.68
	Varunidae	Eriocheir sinensis	EsALF1	-	DQ793214	MARLSLFLLVVAVAVFTPNIPQCEA	25	GWLDRIIGTAVDSVAEFGTTNIVDQICNTRVMPTIKKFELYFRGRVWCPGWTTIQGESLTRSRTRVVNKAVEDFARKAVAAGLMTQEDANPLLNA	95	10.58	8.79
			EsALF2	-	GU014699	MARLSLFLVAVAVAVFTPNIRQCEA	25	NIFDDIFGKVTETLVDFGTTDIAGNPCNYRLSPRLIKFELYFVGLVWCPGWTTIQGESLTRSRTRVVNKAVEDFAKKAVAAGIMTQEDADPLLNA	95	10.54	4.96
			EsALF3	-	HQ850572	MRGSVLTGLCVAAVVLCVYLPQPCEA	26	QWQALVGPLIEKVSGLWHNDTVDFMGRECKFRRSPKIKRWELYHEGKFWCPGWAPFSGNSSKRSRSGSLEEATRDFVRQAFEKGLITEADAKLWLKI	97	11.32	9.51
	Carcinidae	Carcinus maenas	CmaALF1	-	DV943854	MRSSVLVGLCVAVMVMCVYLPQPCEA	26	QYEALIASVLGKLTGLWHNNSVDFLGHTCQFRRRPKIRRWKLYHEGKFWCPGWAPFEGRSRTKSRSGAARDATKDFVQKAFKQGLVSEEEASIWLTS	97	11.22	10.02
			CmaALF2	-	GFXF01348328	-	-	QDWESLAVSIGEKIVGLWRNQETEVMGHKCTLTVKPKIKSFQLYHEGRMWCPGWTPIRGEALTRSHSGVAGKTIQDFVKKAHDRGLITVEEAKVWLEV	98	11.15	8.66
	Cancridae	Cancer borealis	CbALF	-	GEFB01000587	MRTSVLAGVCVALLVVCVYLPQPCEA	26	QWEALVGPLLTKLSGLWHSDSFDFMGHTCHFRRRPSVRRFKLYHNGKFWCPGWASFEGRSKTKSRSGSARDATQDFVRQAFQKGLITQEDASAWLKN	97	11.24	10.22
	Majidae	Hyas araneus	HyaALF1	-	HACH01019733	MRGSVLVAAAVVVLVVALGQTQA	23	QADYAALAVLLGKKIVGLWRSQETEFLDHKCHLTVKPKIRRWQLYYEGRMWCPGLTPIRGEALTRSHSGVAGKTVQDFARKALEGGVITEEDAKIWVRT	99	11.25	9.47
			HyaALF2	-	HAAI01000836	MRSGVLAGLCVAVVVLCVCLPQPCEA	26	QWEALVAPVVAKIQGLWHSDHVEFMGHNCQFRRRPKIRKWKLYHEGKFWCPGWAPFEGRSRTKSRSGSSSEATKDFVRKAFANGLVTQEDAALWLKNNR	99	11.55	10.18
			HyaALF3	-	HAAI01002604	MSRACVALVVVVMLGLCLAPAPTKA	25	GFDLSSILSSVAGNAVDRLYVDQEITLMDKYCVMSRRPHFYRWELKWRTTVTCPGWTPIRGRASGYSSPSTSEREATKDFVKQAVARGLITKEDATEWL	99	11.29	8.68
			HyaALF4	-	HAAI01005700	MTRLSLFLFVVAIATVAPCQG	21	GLFDFIFDKVQDVLVEEGTTEVLDKVCNFRVLPRLRGKELYFRGDLWCPGWTSIRGDSLTRSRTRVVNKAIEDFAKKALKAGLILEVDAQTLYNA	95	10.83	7.97
			HyaALF5	-	HAAI01005456	MTRLSLFLFVVAIATVAPCQG	21	GFFDRLFDKVIDTLVEEGTVEVLDNICNFRVLPRLRGKSLSYKGALWCPGWTSIRGESLTSSRTRVVNKAIEDFAKKALKAGLILEADAQTLYNA	95	10.60	8.68
			HyaALF6	-	HACH01029500	MLVPLGSVRLALVVAVVVVTGPSATQA	27	APGLGDLLTGVLGTLIKDVFKTQEITLLDRYCTLSRRGYISRAELHYRAVVSCPGWTTIRGKGSGHTNPLNSENAALKDFMTQAVARDLVTPEDAAPWLRR	101	11.11	9.14
	Paguridae	Pagurus bernhardus	PbALF	-	HABX01000001	MRQQVLVSLLVVALVLAPLTPPVQA	25	QGWQSLVPALAGKIIGLWRGGNLNILGHQCSYRVRPKIIRWRLWYKGTLACPGWTSITGSDKARNPNHVVTYTVTDFVKKAFEAGLIKESDAQRWLQ	97	10.99	10.18
	Coenobitidae	Coenobita clypeatus	CclyALF	-	HABY01000044	MRGLGVSCLVLVVMVVVLLPQQSEA	25	QWQAVVPVLVNKIKGLWRDGEFELMGHICNYSVTPKIKRWQLYYKGRMWCPGWTTIRGEAETRSQSGVVGKTVSDFVEKAHNAGFITEQQARQWLAGQ	98	11.28	9.51
ALFs from horseshoe crabs (marine chelicerates)
		Species	Annotation		GenBank	Signal peptide		Mature peptide
						Sequence	amino acids	Sequence	amino acids	MW (in kDa)	pI
		Limulus polyphemus	L-ALF		P07086	-	-	DGIWTQLIFTLVKNLATLWQSGDFQFLDHECHYRIKPTFRRLKWKYKGKFWCPSWTSITGRATKSSRSGAVEHSVRNFVGQAKSSGLITQRQAEQFISQYN	101	11.80	10.09
		Tachypleus tridentatus	T-ALF		P07087	-	-	EGGIWTQLALALVKNLATLWQSGDFQFLGHECHYRVNPTVKRLKWKYKGKFWCPSWTSITGRATKSSRSGAVEHSVRDFVSQAKSSGLITEKEAQTFISQYE	102	11.59	9.60
			T-ALF		AF227150	-	-	EGGIWTQLALALVKNLATLWQSGDFQFLGHECHYRVNPTVKRLKWKYKGKFWCPSWTSITGRATKSSRSGAVEHSVRDFVGQAKSSGLITEKEAQTFISQYQ	102	11.56	9.74
		Carcinoscorpius rotundicauda	C-ALF		CK086627	-	-	DGIWTQLALALVKNLATLWQSGDFQFLGHECHYRVNPTIKRLRWKYKGKFWCPSWTSITGRATKSSRSGAVEHSVRDFVNQAKSSALITEEEAQKFISQYEG	102	11.69	9.47
Scygonadins
		Species	Annotation		GenBank	Signal peptide		Mature peptide
						Sequence	amino acids	Sequence	amino acids	MW (in kDa)	pI
		Scyla Serrata	SsScygonadin		AY864802	MRSSLLLGLTVVVLLGVIVPPCMA	24	GQALNKLMPKIVSAIIYMVGQPNAGVTFLGHQCLVESTRQPDGFYTAKMSCASWTHDNPIVGEGRSRVELEALKGSITNFVQTASNYKKFTIDEVEDWIASY	102	11.27	6.09
			SsScygonadin 2		DQ872630	MRPSFLFGLTVVVLLGVSVPACQA	24	GLALNRLMNKAVDAIVYMVGQQDAGVSLLGHPCLVESAKQPEGIYTAVMSCASWTPRFVGEGTSEVELEALKGSIRSFIRKASDYQLLSKEDLEDWLASY	100	10.92	4.84
			SsScygonadin SSAP		EF137865	MRSSLLLGLTVVLLLGVTVPPCMA	24	GQALNKLMPKIVSAIIYMIGQPNAGVTFLGHQCLVESTRQPDGFYTAKMWCTSWTSDNPIVGEGRSRVELEALKGSIRNFVQTASDYKKFTIEEVEDWIASY	102	11.43	5.77
		Carcinus maenas	CmScygonadin		DY307310	MRPCILVTVTVVVVLLALTVPPCSA	25	GDSLDQLIPRVTKNLLSKISPDDPNVTFLGRPCKIQTSLLYHGTYSTKMFCPDRLDIVGEAQNMVRLTSIRDAIENFLNAGNDNKMFEIEAVKEWLATY	99	11.20	5.26
ALF-related sequences containing three or four cysteine residues
		Species	Annotation		GenBank	Signal peptide		Mature peptide
						Sequence	amino acids	Sequence	amino acids	MW (in kDa)	pI
		Litopenaeus vannamei	-		GDTK01016426	MRPSVMITLLVLVLAAQCNA	20	KKKGKLTKEVARHLLGHWMNKSVTFMGHSCKIEVEHRFSHWTVYHQCTFTCDHWPNITGKASSRCKLATAEESMRDFVDKAINSNLIRRIDVERWLEEQRNGSTTLT	107	12.53	9.39
		Penaeus monodon	-		GE615619	MKLFVIITALGLVLTTQCLA	20	NKKTQLIHYIAKEITWHGEYGNVTFLNNSCVFDVYPKLEEWKFHYQSSFSCPSWPDIVGEAEGRCRLSTSMKAVVHFLTKAEKDELFTYAEGKFWLLSQVYRNKDNIAFSSL	112	13.1	7.07
			-		GFCA01000368	MKPSVIITLLVLALAMQCIA	20	KKKEQLINQVARELLGQWITKGAEFMGYPCELQVQPRFSFWTLYYQSSFFCTGWTAIKGEAKARCRLGSAEEAVRDFIKKVIKDDTIRQIDVSKWFEEHKNVTGTP	106	12.35	9.05
		Marsupenaeus japonicus	MjALF-E1		KY627760	MRASIIISVLALVLTTQCFA	20	NEKRILQKDITRELAGMWLTRGEMTFLGHQCNLTLVPKFSFWNLYYDGTFTCPQWTDIEGKSEKRCKLTATMAAMEQFLRKGIAKGLFKYREATDWLNDKRNATTTS	107	12.5	9.27
